# Supplementary material for: Impact of agriculture on the selection of insecticide resistance in the malaria vector Anopheles gambiae: a multigenerational study in controlled conditions
Source: Parasit Vectors. 2014 Oct 16;7:480. doi: 10.1186/s13071-014-0480-z (PMC4201709; doi:10.1186/s13071-014-0480-z)
Supplement: Additional file 1 — Table showing microarray data from all transcripts significantly differentially expressed in the selected strain. For each transcript, biological category together with fold changes and P values are shown. [file 13071_2014_480_MOESM1_ESM.xlsx]

## Sheet: Feuil1
Transcript ID	Description	Gene name	Category		Log2 fold change Selected/Parental	Adj P value Selected/Parental		Log2 fold change Selected/Non-selected	Adj P value Selected/Non-selected		Log2 fold change non-selected/Parental	Adj P value Non-selected/Parental
AGAP000243-RA	Rhophilin		Structure / housekeeping		2.22003	0.00212509		2.34079	5.7569e-05		0.0247733	0.923067
AGAP000243-RB	Rhophilin		Structure / housekeeping		2.20553	0.00117667		2.31358	7.96493e-05		0.0712304	0.789907
AGAP000321-RA	No description		No description		1.63869	0.00115319		2.45545	0.000167439		-0.86514	0.00132281
AGAP000321-RB	No description		No description		1.62534	0.000964826		2.43745	0.000176806		-0.887913	0.00161813
AGAP000401-RA	Carbonic anhydrase		Other		2.50098	0.00256774		3.6662	6.11416e-05		-0.929154	0.000294164
AGAP000750-RA	No description		No description		2.79389	0.00136764		4.12925	0.000535429		-1.29544	0.00710427
AGAP001189-RA	Odorant binding protein	OBP10	Nervous system / hormones / messengers		1.70574	0.00381848		3.65562	0.00014898		-2.0561	3.83145e-05
AGAP001189-RB	Odorant binding protein	OBP10	Nervous system / hormones / messengers		1.66069	0.00405271		3.56935	0.000136718		-1.9682	0.000138941
AGAP001499-RA	Melatonin receptor, putative	GPRMTN	Nervous system / hormones / messengers		1.63207	0.00159952		2.48857	0.000881402		-0.728246	0.00509956
AGAP001499-RB	Melatonin receptor, putative	GPRMTN	Nervous system / hormones / messengers		1.60127	0.00245702		2.49552	0.00073812		-0.777295	0.00324832
AGAP001649-RA	Glucosylceramidase		Lipid and carbohydrate metabolism		1.73468	0.00256812		1.9446	0.00021315		-0.148686	0.226363
AGAP001732-RA	Hemomucin		Immunity		2.22182	0.000975849		3.12266	0.000341745		-1.03666	0.00448527
AGAP001971-RA	Polyubiquitin-C		Structure / housekeeping		2.6296	0.00111322		1.63785	7.96366e-05		1.13716	0.0011056
AGAP002485-RA	No description		No description		1.5877	0.00373104		1.92195	0.000165517		-0.744919	0.0123841
AGAP002853-RA	No description		No description		4.06813	0.00256774		5.70974	6.54927e-05		-1.92598	0.000287683
AGAP002905-RA	Odorant binding protein	OBP13	Nervous system / hormones / messengers		3.69456	0.00203233		4.64965	0.000658225		-0.93375	0.0208611
AGAP003083-RA	Lipase		Lipid and carbohydrate metabolism		2.16476	0.00921449		3.82705	0.000199728		-1.44875	0.00197972
AGAP003354-RA	Venom allergen		Other		1.76126	0.00425204		5.92834	4.53867e-05		-4.43858	2.85819e-05
AGAP003712-RA	Allatostatin 1	AST1	Nervous system / hormones / messengers		1.82475	0.00439337		1.78549	0.000310564		0.267887	0.443675
AGAP003720-RA	Annexin A4		Structure / housekeeping		2.35198	0.00444808		2.52015	0.00166444		-0.28743	0.338223
AGAP003727-RA	Protein unc-45 homolog B		Other		5.09938	0.00479487		2.8505	1.46871e-05		1.76239	0.0302971
AGAP003738-RA	Multicopper oxidase		Detoxification		2.13814	0.000446839		4.41463	8.15494e-05		-2.13354	0.000187079
AGAP003790-RA	Annexin B9	ANXB9	Structure / housekeeping		1.83356	0.000688374		2.1716	0.000461591		-0.495811	0.126441
AGAP004581-RA	Heat shock protein		Expression regulation / chaperonin		5.83301	0.000298659		5.7254	0.000162051		0.236976	0.743589
AGAP004583-RA	Heat shock protein		Expression regulation / chaperonin		4.67041	0.000298372		4.82322	0.000109038		-0.630997	0.370094
AGAP004799-RA	Antennal carrier protein	AP1	Nervous system / hormones / messengers		2.20092	0.0062302		3.78874	0.000209601		-1.8569	9.41601e-05
AGAP004955-RA	No description		No description		1.59851	0.00557035		2.69503	9.17179e-05		-1.0725	0.00135889
AGAP005203-RA	Peptidoglycan recognition protein	PGRPLC	Immunity		1.69882	0.00177683		2.02605	0.000454072		-0.211053	0.493829
AGAP005203-RB	Peptidoglycan recognition protein	PGRPLC	Immunity		1.65544	0.00204102		2.03059	0.000546749		-0.220104	0.44782
AGAP005246-RC	Serine Protease Inhibitor (serpin)	SRPN10	Amino acid and protein metabolism		1.75954	0.00571897		2.51696	0.000808861		-0.694949	0.00382057
AGAP005246-RE	Serine Protease Inhibitor (serpin)	SRPN10	Amino acid and protein metabolism		2.16638	0.000991377		3.08791	0.000414999		-0.842453	0.000803003
AGAP005315-RA	No description		No description		2.58076	0.00720958		2.95539	0.00643831		0.21992	0.770964
AGAP005323-RA	D-aspartate oxidase		Amino acid and protein metabolism		2.62001	0.00104871		3.50638	9.99467e-05		-0.982905	0.0621386
AGAP005334-RA	C-Type Lectin	CTLMA2	Immunity		1.91109	0.00275285		2.267	0.00245918		-0.379294	0.0864787
AGAP005424-RA	No description		No description		2.16988	0.00940982		2.63882	0.000702415		-0.375787	0.590387
AGAP005547-RA	Alpha-crystallin B chain		Nervous system / hormones / messengers		6.74461	0.000286567		2.61565	0.000554488		4.64908	5.04371e-05
AGAP005548-RA	Alpha-crystallin B chain		Nervous system / hormones / messengers		5.63465	0.000234257		3.0175	0.000268597		3.91737	0.000152539
AGAP006049-RA	Cytochrome P450 monooxygenase	CYP4J10	Detoxification		2.94953	0.00481501		4.14933	0.00071658		-0.792593	0.0184949
AGAP006074-RA	No description		No description		3.65983	0.00320048		5.32237	0.000304321		-1.78182	0.00425267
AGAP006076-RA	Odorant binding protein	OBP50	Nervous system / hormones / messengers		4.57027	0.00740532		5.25663	0.00129295		0.110331	0.826663
AGAP006077-RA	Odorant binding protein	OBP51	Nervous system / hormones / messengers		4.45054	0.00734084		5.86128	0.00172995		-0.498402	0.0881528
AGAP006077-RB	Odorant binding protein	OBP51	Nervous system / hormones / messengers		4.77992	0.00865791		6.0421	0.00201013		-0.176873	0.780687
AGAP006080-RA	Odorant binding protein	OBP54	Nervous system / hormones / messengers		3.31422	0.00213409		4.68545	0.000572654		-1.13346	0.00488375
AGAP006103-RA	No description		No description		1.6328	0.00425204		1.60305	5.72475e-05		0.129354	0.475677
AGAP006118-RA	No description		No description		2.52931	0.00451493		3.30177	0.000154032		-0.73131	0.114179
AGAP006423-RA	Cyanogenic beta-glucosidase		Lipid and carbohydrate metabolism		2.06829	0.00453894		4.42965	0.000267814		-2.32676	0.00230595
AGAP006432-RA	No description		No description		1.95208	0.00880723		1.89743	0.00267586		-0.0950663	0.281828
AGAP006447-RA	No description		No description		2.19087	0.00437256		3.39697	0.000364018		-1.06748	0.000128762
AGAP006483-RA	Spaetzle-like cytokine	SPZ2	Immunity		3.55632	0.00204102		4.45995	0.000187211		-0.194806	0.650111
AGAP006521-RA	Adenylate cyclase-stimulating G alpha protein		Nervous system / hormones / messengers		2.09381	0.00714064		2.86222	0.000115748		-0.498512	0.144005
AGAP006702-RA	No description		No description		-2.00436	0.00997641		-3.47679	0.000205675		1.61135	0.000153684
AGAP006702-RB	No description		No description		-1.7274	0.00776182		-3.42635	7.24176e-05		1.67653	6.00208e-05
AGAP006958-RA	Heat shock protein	HSP83_ANOGA	Expression regulation / chaperonin		4.10127	0.000782537		1.8424	0.00125335		2.25156	0.000147675
AGAP007107-RA	DnaJ homolog subfamily B member 4		Expression regulation / chaperonin		2.63356	0.000352133		2.03409	0.000429329		0.698381	0.0469447
AGAP007156-RA	No description		No description		2.71832	0.00679094		2.4359	0.000145808		0.549489	0.155546
AGAP007158-RA	Alpha-crystallin B chain		Nervous system / hormones / messengers		6.45632	0.000481307		5.87445	0.00014142		0.904337	0.281828
AGAP007159-RA	Alpha-crystallin B chain		Nervous system / hormones / messengers		6.48345	0.00040701		5.83552	0.000116504		0.921015	0.273844
AGAP007497-RA	copper-zinc (Cu-Zn) superoxide dismutase	CUSOD1	Detoxification		1.73874	0.00814919		3.17334	0.000268969		-1.50831	9.15251e-06
AGAP007628-RA	Transmembrane channel		Other		3.1121	0.00315056		3.88238	0.000459908		-0.635559	0.152779
AGAP008109-RA	Venom allergen		Other		2.6367	0.00454136		4.55052	0.000405427		-1.51948	0.000738039
AGAP008210-RA	Cytochrome P450 monooxygenase	CYP6N1	Detoxification		2.12948	0.00696895		3.68066	0.00220873		-1.2378	0.00293933
AGAP008447-RA	Cuticle protein	CPLCG4	Cuticle		2.21704	0.00789552		8.4234	1.51306e-05		-8.80536	1.42632e-05
AGAP008449-RA	Cuticle protein	CPLCG5	Cuticle		1.93015	0.000835156		6.63625	1.98035e-05		-6.373	9.44491e-06
AGAP008450-RA	No description		No description		2.91438	0.00096664		7.36511	5.77943e-06		-6.15002	2.54423e-05
AGAP008459-RA	Cuticle protein	CPLCG15	Cuticle		2.2773	0.00290229		5.22375	0.000513378		-2.84986	0.00108499
AGAP008904-RA	Glutamate decarboxylase		Nervous system / hormones / messengers		3.27253	0.00405271		3.8063	9.43691e-05		-0.568633	0.280785
AGAP009098-RA	Protein-glutamine gamma-glutamyltransferase		Amino acid and protein metabolism		2.07285	0.000352133		4.64463	3.73777e-05		-2.38605	5.29059e-05
AGAP009202-RA	Selenoprotein T		Other		-2.00933	0.00819247		-1.99701	0.000609319		-0.292337	0.0674797
AGAP009211-RA	No description		No description		3.28043	0.00207335		3.2219	0.00113522		0.390006	0.418867
AGAP009212-RA	Serine Protease Inhibitor (serpin)	SRPN6	Amino acid and protein metabolism		2.92549	8.49183e-05		2.87042	1.93472e-05		-0.0278643	0.807629
AGAP009263-RA	Clip-Domain Serine Protease	CLIPB16	Amino acid and protein metabolism		2.41105	0.00890213		2.39014	0.000384789		0.235061	0.501512
AGAP009549-RA	No description		No description		1.70116	0.00955296		4.14686	0.000267342		-2.2504	7.6305e-05
AGAP009553-RA	Sulfotransferase		Detoxification		1.72512	0.00550881		1.73089	0.000901205		-0.274938	0.338265
AGAP009928-RA	No description		No description		1.63778	0.00682917		2.64624	5.67049e-05		-0.98952	0.00111153
AGAP009985-RA	Nitrophenylphosphatase		Detoxification		2.36492	0.00231589		2.59051	0.000217888		-0.470816	0.140768
AGAP010123-RA	Cuticle protein	CPR131	Cuticle		2.76108	0.00269896		5.09698	1.46871e-05		-2.11182	0.000364611
AGAP010502-RA	No description		No description		3.2767	0.00355557		4.49431	0.000184975		-1.32786	0.000529182
AGAP010502-RB	No description		No description		3.26495	0.0042488		4.53891	0.000359159		-1.41438	0.000449183
AGAP011096-RA	CCAAT/enhancer binding protein	C/EBP	Expression regulation / chaperonin		1.86697	0.000754094		1.84585	0.00863637		0.218951	0.66992
AGAP011343-RA	Tetraspanin , putative		Other		3.27137	0.00360412		3.96203	5.4914e-05		-0.222581	0.744909
AGAP011368-RA	Odorant binding protein	OBP57	Nervous system / hormones / messengers		3.08381	0.00361764		4.96753	0.000686963		-1.61948	0.00614505
AGAP011980-RA	No description		No description		2.23481	0.00288565		2.37914	1.46871e-05		-0.0752547	0.727595
AGAP012293-RA	Cytochrome P450 monooxygenase	CYP9L3	Detoxification		1.64369	0.00442948		1.60691	0.000872809		-0.147051	0.624274
AGAP012726-RA	No description		No description		3.14309	0.00289179		2.60473	9.43691e-05		1.33403	0.0717423
AGAP012891-RA	Heat shock protein		Expression regulation / chaperonin		4.75377	0.000934727		5.55634	0.000306052		-1.05798	0.157428
AGAP012974-RA	No description		No description		2.02458	0.00331972		4.42505	0.000467529		-2.19193	0.0227315
AGAP013142-RA	No description		No description		3.02026	0.000934727		3.3548	3.49023e-05		0.0859823	0.661422
AGAP013194-RA	No description		No description		2.69513	0.00139497		3.44431	6.15271e-05		-0.337929	0.0730776
AGAP013196-RA	No description		No description		1.88531	0.00570805		2.74532	5.6586e-05		-0.26915	0.551401
AGAP013402-RA	Carbonic anhydrase I		Other		3.38072	0.00572592		4.08133	0.00039989		-0.0564076	0.885575
AGAP013411-RA	No description		No description		-2.39515	0.00125267		-2.09257	0.000714941		-0.593942	0.0441805
AGAP013453-RA	No description		No description		3.41307	0.00962175		4.33473	0.000615178		-1.00753	0.0852302
AGAP013468-RA	A disintegrin and metallopeptidase domain 9 (meltrin gamma)		Amino acid and protein metabolism		1.68123	0.00339918		3.21542	0.000314292		-1.39092	0.00654793
AGAP013492-RA	Glucose dehydrogenase		Lipid and carbohydrate metabolism		1.64863	0.00204102		3.19808	0.000296946		-1.27161	0.0115858
